# Supplementary material for: MAPK Signaling Pathway May Directly Regulate the Expression of Hydrophobin Genes in Flammulina filiformis
Source: J Fungi (Basel). 2026 Apr 8;12(4):268. doi: 10.3390/jof12040268 (PMC13117471; doi:10.3390/jof12040268)
Supplement: Supplementary file 1 [file jof-12-00268-s001.zip]

Archive with 6 entries (6 files):
- information of RNA sequencing.pdf
- optical microscopy analysis.zip
- supplementary material S1.pdf
- supplementary material S2.zip
- supplementary material S3.zip
- supplementary material S4.pdf
